# Supplementary material for: Intelligent automation cognitive system for accurate malaria diagnosis using digital blood smears
Source: PLoS One. 2026 Jun 18;21(6):e0348280. doi: 10.1371/journal.pone.0348280 (PMC13278421; doi:10.1371/journal.pone.0348280)
Supplement: S1 File — (XLSX) [file pone.0348280.s001.xlsx]

## Sheet: Лист1
Object	Analysis code	Class	SPECTRINTERV: 1/12	SPECTRINTERV: 2/12	SPECTRINTERV: 3/12	SPECTRINTERV: 4/12	SPECTRINTERV: 6/12	SPECTRINTERV: 7/12	SPECTRINTERV: 8/12	SPECTRINTERV: 9/12	SPECTRINTERV: 10/12	SPECTRINTERV: 11/12	SPECTRINTERV: 12/12
No1	C133P94ThinF_IMG_20151004_155721_cell_111	Parasite	0	0	0	0	0	0	0	0	0	0.1027	3.1644
No2	C133P94ThinF_IMG_20151004_155721_cell_112	Parasite	0	0.0825	0	0	0	0	0	0	0	1.5291	7.1284
No3	C133P94ThinF_IMG_20151004_155721_cell_113	Parasite	0	0	0	0	0	0	0	0	0	0.6384	8.6142
No4	C133P94ThinF_IMG_20151004_155721_cell_114	Parasite	0	0	0	0	0	0	0	0	0	0	6.6866
No5	C133P94ThinF_IMG_20151004_155721_cell_115	Parasite	0	0.6708	0	0	0	0	0	0	0	0.551	1.2218
No6	C133P94ThinF_IMG_20151004_155721_cell_116	Parasite	0	0.1483	0	0	0	0	0	0	0	0.5191	30.1446
No7	C133P94ThinF_IMG_20151004_155721_cell_117	Parasite	0	0	0	0	0	0	0	0	0	0	7.2584
No8	C133P94ThinF_IMG_20151004_155721_cell_118	Parasite	0	0.1845	0	0	0	0	0	0	0	1.1861	20.6993
No9	C133P94ThinF_IMG_20151004_155721_cell_119	Parasite	0	0	0	0	0	0	0	0	0	0.0183	2.0891
No10	C133P94ThinF_IMG_20151004_155721_cell_120	Parasite	0	0	0	0	0	0	0	0	0	0.0186	3.1786
No11	C133P94ThinF_IMG_20151004_155721_cell_121	Parasite	0	0.0073	0	0	0	0	0	0	0	0.1172	1.9267
No12	C133P94ThinF_IMG_20151004_155721_cell_122	Parasite	0	1.3049	0	0	0	0	0	0	0	0.1243	7.1113
No13	C133P94ThinF_IMG_20151004_155721_cell_123	Parasite	0	0	0	0	0	0	0	0	0	0.4212	3.3886
No14	C133P94ThinF_IMG_20151004_155721_cell_124	Parasite	0	0	0	0	0	0	0	0	0	2.2185	35.029
No15	C133P94ThinF_IMG_20151004_155912_cell_1	Parasite	0	0.016	0	0	0	0	0	0	0	0.3432	5.5077
No16	C133P94ThinF_IMG_20151004_155912_cell_10	Parasite	0	0.016	0	0	0	0	0	0	0	0.5854	1.0424
No17	C133P94ThinF_IMG_20151004_155912_cell_11	Parasite	0	0	0	0	0	0	0	0	0	0.1864	9.2375
No18	C133P94ThinF_IMG_20151004_155912_cell_12	Parasite	0	0.5329	0	0	0	0	0	0	0	0.7372	7.0077
No19	C133P94ThinF_IMG_20151004_155912_cell_13	Parasite	0	0	0	0	0	0	0	0	0	0	0.1308
No20	C133P94ThinF_IMG_20151004_155912_cell_14	Parasite	0	0	0	0	0	0	0	0	0	0	7.0169
No21	C133P94ThinF_IMG_20151004_155912_cell_15	Parasite	0	0	0	0	0	0	0	0	0	0.6955	2.3546
No22	C133P94ThinF_IMG_20151004_155912_cell_16	Parasite	0	0	0	0	0	0	0	0	0	0.6551	17.8022
No23	C133P94ThinF_IMG_20151004_155912_cell_17	Parasite	0	0	0	0	0	0	0	0	0	0.2548	11.7347
No24	C133P94ThinF_IMG_20151004_155912_cell_18	Parasite	0	0	0	0	0	0	0	0	0	0.3568	2.3787
No25	C133P94ThinF_IMG_20151004_155912_cell_19	Parasite	0	0.5845	0	0	0	0	0	0	0	0.6294	2.0502
No26	C133P94ThinF_IMG_20151004_155912_cell_2	Parasite	0	0	0	0	0	0	0	0	0	1.2258	26.4429
No27	C133P94ThinF_IMG_20151004_155912_cell_20	Parasite	0	0	0	0	0	0	0	0	0	0.3048	7.7415
No28	C133P94ThinF_IMG_20151004_155912_cell_3	Parasite	0	0	0	0	0	0	0	0	0	0.0378	1.3464
No29	C133P94ThinF_IMG_20151004_155912_cell_4	Parasite	0	0	0	0	0	0	0	0	0	0.3711	14.779
No30	C133P94ThinF_IMG_20151004_155912_cell_5	Parasite	0	0	0	0	0	0	0	0	0	0.0249	2.1658
No31	C133P94ThinF_IMG_20151004_155912_cell_6	Parasite	0	0	0	0	0	0	0	0	0	0.7782	10.8342
No32	C133P94ThinF_IMG_20151004_155912_cell_7	Parasite	0	0	0	0	0	0	0	0	0	0.2861	0.9909
No33	C133P94ThinF_IMG_20151004_155912_cell_8	Parasite	0	0	0	0	0	0	0	0	0	0.3874	2.7879
No34	C133P94ThinF_IMG_20151004_155912_cell_9	Parasite	0	0	0	0	0	0	0	0	0	0.9273	11.4147
No35	C134P95ThinF_IMG_20151005_121048_cell_112	Parasite	0	1.3709	0	0	0	0	0	0	0	4.7981	45.5819
No36	C134P95ThinF_IMG_20151005_121048_cell_113	Parasite	0	0.8234	0	0	0	0	0	0	0	0	2.9379
No37	C134P95ThinF_IMG_20151005_121343_cell_122	Parasite	0	1.6378	0	0	0	0	0	0	0	1.6285	8.5613
No38	C134P95ThinF_IMG_20151005_121343_cell_123	Parasite	0	8.0985	0	0	0	0	0	0	0	1.1579	6.6031
No39	C134P95ThinF_IMG_20151005_121343_cell_124	Parasite	0	2.8085	0	0	0	0	0	0	0	0.6922	0.9494
No40	C134P95ThinF_IMG_20151005_121425_cell_127	Parasite	0	2.0447	0	0	0	0	0	0	0	0.8224	7.145
No41	C134P95ThinF_IMG_20151005_121554_cell_121	Parasite	0	2.8348	0	0	0	0	0	0	0	0	10.3918
No42	C134P95ThinF_IMG_20151005_121554_cell_122	Parasite	0	2.4127	0	0	0	0	0	0	0	4.0937	6.6548
No43	C134P95ThinF_IMG_20151005_121656_cell_104	Parasite	0	4.0937	0	0	0	0	0	0	0	0	1.0189
No44	C134P95ThinF_IMG_20151005_121656_cell_105	Parasite	0	5.3871	0	0	0	0	0	0	0	0.4482	9.6414
No45	C134P95ThinF_IMG_20151005_121834_cell_120	Parasite	0	0.582	0	0	0	0	0	0	0	1.9193	18.524
No46	C134P95ThinF_IMG_20151005_121834_cell_121	Parasite	0	7.7653	0	0	0	0	0	0	0	0.8327	25.1485
No47	C134P95ThinF_IMG_20151005_121834_cell_122	Parasite	0	4.5438	0	0	0	0	0	0	0	1.2586	8.8192
No48	C134P95ThinF_IMG_20151005_121834_cell_123	Parasite	6.2586	0.1146	0	0	0	0	0	0	0	12.7235	0
No49	C134P95ThinF_IMG_20151005_121952_cell_120	Parasite	0	6.6077	0	0	0	0	0	0	0	1.1382	8.7259
No50	C134P95ThinF_IMG_20151005_121952_cell_121	Parasite	0	0.7191	0	0	0	0	0	0	0	1.1749	12.7216
No51	C134P95ThinF_IMG_20151005_121952_cell_122	Parasite	0	7.5376	0	0	0	0	0	0	0	3.2761	3.4958
No52	C134P95ThinF_IMG_20151005_121952_cell_123	Parasite	0	0.5178	0	0	0	0	0	0	0	3.4779	5.8714
No53	C134P95ThinF_IMG_20151005_122331_cell_102	Parasite	0	1.6604	0	0	0	0	0	0	0	0.6903	3.0659
No54	C134P95ThinF_IMG_20151005_122331_cell_103	Parasite	0	0.0803	0	0	0	0	0	0	0	2.424	24.6408
No55	C134P95ThinF_IMG_20151005_122449_cell_133	Parasite	0	2.6798	0	0	0	0	0	0	0	0	8.0473
No56	C134P95ThinF_IMG_20151005_122449_cell_134	Parasite	0	3.4564	0	0	0	0	0	0	0	2.2334	7.9155
No57	C134P95ThinF_IMG_20151005_122552_cell_120	Parasite	0	0.4335	0	0	0	0	0	0	0	0.2254	2.4274
No58	C134P95ThinF_IMG_20151005_122552_cell_121	Parasite	0	3.3299	0	0	0	0	0	0	0	0	1.8929
No59	C134P95ThinF_IMG_20151005_122552_cell_122	Parasite	0	3.2451	0	0	0	0	0	0	0	3.3034	9.4144
No60	C134P95ThinF_IMG_20151005_122552_cell_123	Parasite	0	2.3051	0	0	0	0	0	0	0	5.5278	17.8192
No61	C134P95ThinF_IMG_20151005_122552_cell_124	Parasite	0	10.1986	0	0	0	0	0	0	0	0.6107	4.9063
No63	C189P150ThinF_IMG_20151203_142113_cell_87	Parasite	0.022	0	0	0	0	0	0	1.6513	0	0.1211	0
No64	C189P150ThinF_IMG_20151203_142113_cell_88	Parasite	0.0244	0	0	0	0	0	0	0	0	1.3299	0
No65	C189P150ThinF_IMG_20151203_142113_cell_89	Parasite	0.0226	3.2156	0.5322	0.0679	0	0	0.034	0.034	0	12.0018	1.9928
No66	C189P150ThinF_IMG_20151203_142113_cell_90	Parasite	0.0191	0	0	0	0	0	0	41.4755	0	6.9763	1.5864
No68	C189P150ThinF_IMG_20151203_142113_cell_92	Parasite	0.026	0	0	0	0	0	0	0	0	2.4701	0
No69	C189P150ThinF_IMG_20151203_142224_cell_79	Parasite	0.0184	0.4682	0.0734	0	0	0	0	0	0	3.0662	0.257
No70	C189P150ThinF_IMG_20151203_142224_cell_80	Parasite	0.0204	0	0	0	0	0	0	0	0	4.2279	0.0204
No71	C189P150ThinF_IMG_20151203_142224_cell_81	Parasite	0.0238	0	0	0.0119	0.107	0	0.1901	0.2733	0	6.6548	0.5704
No72	C189P150ThinF_IMG_20151203_142224_cell_82	Parasite	0.0246	0	0	0	0	0	0.1107	0	46.7601	1.6476	0
No73	C189P150ThinF_IMG_20151203_142224_cell_83	Parasite	0.0197	0	0	0	0	0	0	5.7342	0	1.377	0
No74	C189P150ThinF_IMG_20151203_142224_cell_84	Parasite	0.0193	0	0	0	0	0	0.7716	0	15.461	0.0386	0
No75	C189P150ThinF_IMG_20151203_142224_cell_85	Parasite	0.0368	0	0	0	0	0	0	0	0	0.1657	0
No76	C189P150ThinF_IMG_20151203_142224_cell_86	Parasite	0.0135	0	0	0	0.0135	0	0.663	0.0203	0	1.326	0
No77	C189P150ThinF_IMG_20151203_142224_cell_87	Parasite	0.0156	0.8202	0	0	0	0	0	0	0	5.9058	1.8124
No78	C189P150ThinF_IMG_20151203_142224_cell_88	Parasite	0.0298	1.3994	0.0298	0	0	0	0	0	0	4.9576	3.3348
No79	C189P150ThinF_IMG_20151203_142224_cell_89	Parasite	0.0211	1.3472	0.1789	0	0	0	0	0	0	7.3571	1.5472
No80	C189P150ThinF_IMG_20151203_142224_cell_90	Parasite	0.0243	0.5233	0	0	0	0	0	0	0	13.253	2.4218
No83	C189P150ThinF_IMG_20151203_142224_cell_93	Parasite	0.0197	0	0	0	0	0	1.2832	0	35.6826	0.839	0
No85	C189P150ThinF_IMG_20151203_142224_cell_95	Parasite	0.0196	2.3076	0.0196	0.0098	0	0	0.0098	0	0	4.3023	0.8311
No86	C189P150ThinF_IMG_20151203_142224_cell_96	Parasite	0.0191	0.0381	0.0953	0	0	0	0	0.8677	0	3.6613	0.2384
No88	C189P150ThinF_IMG_20151203_142224_cell_98	Parasite	0.0196	0.2159	0	0	0	0	0	0	0	7.9996	1.5999
No89	C33P1thinF_IMG_20150619_114756a_cell_179	Parasite	0	27.328	0	0	0	0	0	0	0	0.1276	2.5833
No91	C33P1thinF_IMG_20150619_114756a_cell_181	Parasite	0	19.6506	0	0	0	0	0	0	0	1.2099	1.3458
No92	C33P1thinF_IMG_20150619_114756a_cell_182	Parasite	4.7378	0	0	0	0	0	0	0	0	0	1.1735
No93	C33P1thinF_IMG_20150619_115740a_cell_161	Parasite	0	18.3298	0	0	0	0	0	0	0	0.0088	3.2643
No94	C33P1thinF_IMG_20150619_115740a_cell_162	Parasite	0	19.6273	0	0	0	0	0	0	0	1.5424	1.7702
No95	C33P1thinF_IMG_20150619_115740a_cell_163	Parasite	0	30.0175	0	0	0	0	0	0	0	0	0.2378
No96	C33P1thinF_IMG_20150619_115808a_cell_205	Parasite	0	25.3119	0	0	0	0	0	0	0	0	1.8505
No97	C33P1thinF_IMG_20150619_115808a_cell_206	Parasite	0	15.316	0	0	0	0	0	0	0	0.6832	0.8224
No98	C33P1thinF_IMG_20150619_120645a_cell_215	Parasite	0	18.6704	0	0	0	0	0	0	0	0	0.2182
No99	C33P1thinF_IMG_20150619_120645a_cell_216	Parasite	0	22.1802	0	0	0	0	0	0	0	0.3333	1.8829
No100	C33P1thinF_IMG_20150619_120645a_cell_217	Parasite	0	21.6982	0	0	0	0	0	0	0	0.3369	0.9857
No101	C33P1thinF_IMG_20150619_120742a_cell_210	Parasite	0	24.6214	0	0	0	0	0	0	0	0.6148	0.9747
No102	C33P1thinF_IMG_20150619_120804a_cell_224	Parasite	0	11.8877	0	0	0	0	0	0	0	0.7821	1.5971
No103	C33P1thinF_IMG_20150619_120838a_cell_222	Parasite	0	17.8134	0	0	0	0	0	0	0	0.4398	2.7961
No104	C33P1thinF_IMG_20150619_121102a_cell_193	Parasite	0	11.5884	0	0	0	0	0	0	0	0.7159	1.7267
No105	C33P1thinF_IMG_20150619_121229a_cell_177	Parasite	0	8.4331	0	0	0	0	0	0	0	1.4737	3.3159
No106	C33P1thinF_IMG_20150619_121229a_cell_178	Parasite	0	4.2225	0	0	0	0	0	0	0	0	3.1364
No107	C33P1thinF_IMG_20150619_121229a_cell_179	Parasite	0	10.648	0	0	0	0	0	0	0	2.1336	10.2213
No108	C33P1thinF_IMG_20150619_121300a_cell_156	Parasite	0	6.7598	0	0	0	0	0	0	0	0.5768	10.9593
No109	C33P1thinF_IMG_20150619_121411a_cell_189	Parasite	0	3.8081	0	0	0	0	0	0	0	1.0492	4.9453
No110	C33P1thinF_IMG_20150619_121411a_cell_190	Parasite	0	12.0869	0	0	0	0	0	0	0	0.2472	1.5483
No111	C33P1thinF_IMG_20150619_121435a_cell_173	Parasite	0	9.3625	0	0	0	0	0	0	0	0.8667	1.8588
No112	C33P1thinF_IMG_20150619_121503a_cell_158	Parasite	0	19.4896	0	0	0	0	0	0	0	0.534	1.6019
No113	C33P1thinF_IMG_20150619_121503a_cell_159	Parasite	0	14.2415	0	0	0	0	0	0	0	0	0.8397
No116	C37BP2_thinF_IMG_20150620_131423a_cell_94	Parasite	0	0.8051	0	0	0	0	0	0	0	0	5.6182
No117	C37BP2_thinF_IMG_20150620_132440a_cell_108	Parasite	0	8.4379	0	0	0	0	0	0	0	0	7.8967
No119	C37BP2_thinF_IMG_20150620_132847a_cell_77	Parasite	0	4.3356	0	0	0	0	0	0	0	0.042	8.0969
No120	C37BP2_thinF_IMG_20150620_133001a_cell_76	Parasite	0	7.8974	0	0	0	0	0	0	0	0	5.7252
No121	C37BP2_thinF_IMG_20150620_133001a_cell_77	Parasite	0	10.1587	0	0	0	0	0	0	0	0.0081	6.455
No122	C37BP2_thinF_IMG_20150620_133111a_cell_86	Parasite	0	1.8184	0	0	0	0	0	0	0	0	0.6082
No123	C37BP2_thinF_IMG_20150620_133111a_cell_87	Parasite	0	4.4125	0	0	0	0	0	0	0	0.0629	17.9566
No124	C37BP2_thinF_IMG_20150620_133111a_cell_88	Parasite	0	3.1375	0	0	0	0	0	0	0	0	6.1949
No125	C37BP2_thinF_IMG_20150620_133205a_cell_87	Parasite	0	8.1887	0	0	0	0	0	0	0	0.4251	3.0759
No126	C37BP2_thinF_IMG_20150620_133205a_cell_88	Parasite	0	5.5726	0	0	0	0	0	0	0	0.2621	5.1225
No127	C37BP2_thinF_IMG_20150620_133238a_cell_97	Parasite	0	6.2172	0	0	0	0	0	0	0	0.3915	10.054
No131	C38P3thinF_original_IMG_20150621_112116_cell_205	Parasite	9.3927	0	0	0	0	0	0	0	0	0.009	0
No134	C39P4thinF_original_IMG_20150622_105102_cell_100	Parasite	0	15.3162	0	0	0	0	0	0	0	0	1.2234
No135	C39P4thinF_original_IMG_20150622_105102_cell_101	Parasite	0	23.4957	0	0	0	0	0	0	0	1.8667	8.2696
No136	C39P4thinF_original_IMG_20150622_105102_cell_102	Parasite	0	6.5455	0	0	0	0	0	0	0	2.0538	17.6123
No137	C39P4thinF_original_IMG_20150622_105102_cell_103	Parasite	0	44.3488	0	0	0	0	0	0	0	0.7203	3.7993
No138	C39P4thinF_original_IMG_20150622_105102_cell_104	Parasite	40.5077	0	0	0	0	0	0	0	0	0.5713	1.2946
No139	C39P4thinF_original_IMG_20150622_105102_cell_105	Parasite	0	34.5768	0	0	0	0	0	0	0	0.716	2.9995
No140	C39P4thinF_original_IMG_20150622_105102_cell_106	Parasite	0	37.0233	0	0	0	0	0	0	0	0.9792	4.2672
No141	C39P4thinF_original_IMG_20150622_105102_cell_107	Parasite	0	16.1745	0	0	0	0	0	0	0	0.1653	3.2694
No142	C39P4thinF_original_IMG_20150622_105102_cell_79	Parasite	36.5319	5.3606	0	0	0	0	0	0	0	7.1968	0
No143	C39P4thinF_original_IMG_20150622_105102_cell_80	Parasite	0	14.0522	0	0	0	0	0	0	0	0.9195	1.8018
No144	C39P4thinF_original_IMG_20150622_105102_cell_81	Parasite	0	0	0	0	0	0	0	0	0	0.0122	12.3051
No145	C39P4thinF_original_IMG_20150622_105102_cell_82	Parasite	0	32.8188	0	0	0	0	0	0	0	0	8.5553
No146	C39P4thinF_original_IMG_20150622_105102_cell_83	Parasite	36.011	1.7529	0	0	0	0	0	0	2.1394	13.1125	0
No147	C39P4thinF_original_IMG_20150622_105102_cell_84	Parasite	43.5012	0	0	0	0	0	0	0	0	0.6243	5.6839
No148	C39P4thinF_original_IMG_20150622_105102_cell_85	Parasite	36.1783	0	0	0	0	0	0	0	0	3.4916	12.4296
No149	C39P4thinF_original_IMG_20150622_105102_cell_86	Parasite	0	0.824	0	0	0	0	0	0	0	0.7606	5.9425
No150	C39P4thinF_original_IMG_20150622_105102_cell_87	Parasite	0	11.2554	0	0	0	0	0	0	0	0.8859	1.1678
No151	C39P4thinF_original_IMG_20150622_105102_cell_88	Parasite	0	0	0	0	0	0	0	0	0	0.4258	15.2025
No152	C39P4thinF_original_IMG_20150622_105102_cell_89	Parasite	0	18.767	0	0	0	0	0	0	0	1.1497	4.943
No153	C39P4thinF_original_IMG_20150622_105102_cell_90	Parasite	0	38.9879	0	0	0	0	0	0	0	0.7947	1.4342
No154	C39P4thinF_original_IMG_20150622_105102_cell_91	Parasite	0	32.2264	0	0	0	0	0	0	0	1.4997	4.3296
No155	C39P4thinF_original_IMG_20150622_105102_cell_92	Parasite	0	1.7888	0	0	0	0	0	0	0	0.3742	3.9201
No156	C39P4thinF_original_IMG_20150622_105102_cell_93	Parasite	0	24.7887	0	0	0	0	0	0	0	0.0722	4.7454
No158	C39P4thinF_original_IMG_20150622_105102_cell_95	Parasite	0	2.2442	0	0	0	0	0	0	0	1.3421	1.8702
No160	C39P4thinF_original_IMG_20150622_105102_cell_97	Parasite	0	18.5945	0	0	0	0	0	0	0	1.2816	14.4998
No161	C39P4thinF_original_IMG_20150622_105102_cell_98	Parasite	0	0.3259	0	0	0	0	0	0	0	1.5795	13.4888
No162	C39P4thinF_original_IMG_20150622_105102_cell_99	Parasite	33.3903	0	0	0	0	0	0	0	0.0712	0.057	7.3188
No164	C39P4thinF_original_IMG_20150622_105253_cell_101	Parasite	0	22.5684	0	0	0	0	0	0	0	0	3.9345
No165	C39P4thinF_original_IMG_20150622_105253_cell_102	Parasite	0	1.5071	0	0	0	0	0	0	0	1.8285	3.7012
No166	C39P4thinF_original_IMG_20150622_105253_cell_103	Parasite	0	25.8739	0	0	0	0	0	0	0	2.2732	14.1452
No167	C39P4thinF_original_IMG_20150622_105253_cell_104	Parasite	0	29.1992	0	0	0	0	0	0	0	1.6121	10.2184
No168	C39P4thinF_original_IMG_20150622_105253_cell_105	Parasite	0	22.1518	0	0	0	0	0	0	0	2.0111	8.4666
No169	C39P4thinF_original_IMG_20150622_105253_cell_106	Parasite	0	27.6594	0	0	0	0	0	0	0	1.4207	8.4705
No170	C39P4thinF_original_IMG_20150622_105253_cell_107	Parasite	0	6.6037	0	0	0	0	0	0	0	0.1365	7.2861
No171	C39P4thinF_original_IMG_20150622_105253_cell_108	Parasite	25.4413	13.4544	0	0	0	0	0	0	0	3.1199	0
No172	C39P4thinF_original_IMG_20150622_105253_cell_109	Parasite	0	2.5504	0	0	0	0	0	0	0	0.0794	9.0503
No173	C39P4thinF_original_IMG_20150622_105253_cell_110	Parasite	0	15.5376	0	0	0	0	0	0	0	1.1617	9.417
No174	C39P4thinF_original_IMG_20150622_105253_cell_111	Parasite	0	22.9666	0	0	0	0	0	0	0	0	3.1891
No175	C39P4thinF_original_IMG_20150622_105253_cell_90	Parasite	0	0.4164	0	0	0	0	0	0	0	0.0654	40.0071
No178	C39P4thinF_original_IMG_20150622_105253_cell_93	Parasite	0	10.2649	0	0	0	0	0	0	0	1.4103	12.4307
No179	C39P4thinF_original_IMG_20150622_105253_cell_94	Parasite	0	8.4987	0	0	0	0	0	0	0	0	2.3251
No180	C39P4thinF_original_IMG_20150622_105253_cell_95	Parasite	0	12.502	0	0	0	0	0	0	0	0.5026	1.3802
No181	C39P4thinF_original_IMG_20150622_105253_cell_96	Parasite	0	27.7992	0	0	0	0	0	0	0	0.4385	1.0962
No182	C39P4thinF_original_IMG_20150622_105253_cell_97	Parasite	0	3.7675	0	0	0	0	0	0	0	0.2629	3.8649
No184	C39P4thinF_original_IMG_20150622_105253_cell_99	Parasite	0	8.248	0	0	0	0	0	0	0	0.7016	10.0967
No185	C39P4thinF_original_IMG_20150622_105335_cell_1	Parasite	0	0.6236	0	0	0	0	0	0	0	3.287	47.8621
No186	C39P4thinF_original_IMG_20150622_105335_cell_10	Parasite	0	1.0344	0	0	0	0	0	0	0	3.6462	42.7463
No187	C39P4thinF_original_IMG_20150622_105335_cell_11	Parasite	41.2167	15.5018	0	0	0	0	0	0	0	1.336	0
No188	C39P4thinF_original_IMG_20150622_105335_cell_12	Parasite	0	30.8147	0	0	0	0	0	0	0	0.6205	33.2019
No190	C39P4thinF_original_IMG_20150622_105335_cell_14	Parasite	7.2777	0.0176	0	0	0	0	0	0	0	2.9234	0
No194	C39P4thinF_original_IMG_20150622_105335_cell_18	Parasite	0	28.9662	0	0	0	0	0	0	0	1.0722	29.8815
No195	C39P4thinF_original_IMG_20150622_105335_cell_19	Parasite	0	21.692	0	0	0	0	0	0	0	3.3762	22.0195
No196	C39P4thinF_original_IMG_20150622_105335_cell_2	Parasite	0	0.2384	0	0	0	0	0	0	0	0	6.8574
No197	C39P4thinF_original_IMG_20150622_105335_cell_20	Parasite	0	3.6916	0	0	0	0	0	0	0	2.3732	34.6673
No198	C39P4thinF_original_IMG_20150622_105335_cell_21	Parasite	35.5684	0.3063	0	0	0	0	0	0	0	1.5543	0
No199	C39P4thinF_original_IMG_20150622_105335_cell_22	Parasite	35.4758	0	0	0	0	0	0	0	0	1.0658	0
No200	C39P4thinF_original_IMG_20150622_105335_cell_23	Parasite	0	0	0	0	0	0	0	0	0	4.3954	46.9181
No201	C39P4thinF_original_IMG_20150622_105335_cell_24	Parasite	0	5.3129	0	0	0	0	0	0	0	2.0169	38.3609
No202	C39P4thinF_original_IMG_20150622_105335_cell_25	Parasite	0	0.7979	0	0	0	0	0	0	0	2.1402	22.1253
No203	C39P4thinF_original_IMG_20150622_105335_cell_26	Parasite	0	2.2506	0	0	0	0	0	0	0	1.3645	9.658
No204	C39P4thinF_original_IMG_20150622_105335_cell_27	Parasite	0	0.9151	0	0	0	0	0	0	0	0.7692	14.747
No206	C39P4thinF_original_IMG_20150622_105335_cell_29	Parasite	0	13.5581	0	0	0	0	0	0	0	1.3415	22.7354
No207	C39P4thinF_original_IMG_20150622_105335_cell_3	Parasite	0	0.2949	0	0	0	0	0	0	0	0.9114	19.8767
No208	C39P4thinF_original_IMG_20150622_105335_cell_30	Parasite	0	4.82	0	0	0	0	0	0	0	1.5931	6.9251
No209	C39P4thinF_original_IMG_20150622_105335_cell_31	Parasite	34.3278	4.7916	0	0	0	0	0	0	0	1.103	0
No210	C39P4thinF_original_IMG_20150622_105335_cell_32	Parasite	42.6601	2.057	0	0	0	0	0	0	0	0.3039	0
No211	C39P4thinF_original_IMG_20150622_105335_cell_4	Parasite	29.6069	19.0522	0	0	0	0	0	0	0	2.6494	0
No215	C39P4thinF_original_IMG_20150622_105335_cell_8	Parasite	0	0.4715	0	0	0	0	0	0	0	0.8713	41.6257
No216	C39P4thinF_original_IMG_20150622_105335_cell_9	Parasite	0	1.3567	0	0	0	0	0	0	0	2.6189	38.408
No217	C39P4thinF_original_IMG_20150622_105554_cell_1	Parasite	0	0.3233	0	0	0	0	0	0	0	1.4549	30.014
No218	C39P4thinF_original_IMG_20150622_105554_cell_2	Parasite	27.448	0	0	0	0	0	0	0	0	1.3445	0
No219	C39P4thinF_original_IMG_20150622_105554_cell_3	Parasite	0	0.1531	0	0	0	0	0	0	0	2.5122	10.1297
No220	C39P4thinF_original_IMG_20150622_105554_cell_4	Parasite	0	4.7283	0	0	0	0	0	0	0	0.9972	6.902
No221	C1_thinF_IMG_20150604_104722_cell_115	Sound	0	7.2087	0	0	0	0	0	0	0	0	11.178
No222	C1_thinF_IMG_20150604_104722_cell_123	Sound	0	7.3839	0	0	0	0	0	0	0	0	0
No223	C1_thinF_IMG_20150604_104722_cell_143	Sound	0	9.1187	0	0	0	0	0	0	0	0	0
No226	C1_thinF_IMG_20150604_104722_cell_191	Sound	0	6.2976	0	0	0	0	0	0	0	0	0.1205
No227	C1_thinF_IMG_20150604_104722_cell_211	Sound	0	4.4405	0	0	0	0	0	0	0	0	0
No228	C1_thinF_IMG_20150604_104722_cell_216	Sound	0	4.8107	0	0	0	0	0	0	0	0	0
No229	C1_thinF_IMG_20150604_104722_cell_231	Sound	0	7.7313	0	0	0	0	0	0	0	0	0
No230	C1_thinF_IMG_20150604_104722_cell_242	Sound	0	15.2411	0	0	0	0	0	0	0	0	0
No231	C1_thinF_IMG_20150604_104722_cell_248	Sound	0	23.428	0	0	0	0	0	0	0	0	0
No232	C1_thinF_IMG_20150604_104722_cell_60	Sound	0	5.422	0	0	0	0	0	0	0	0	0
No233	C1_thinF_IMG_20150604_104722_cell_66	Sound	0	7.9433	0	0	0	0	0	0	0	0	45.2977
No234	C1_thinF_IMG_20150604_104722_cell_73	Sound	0	2.5783	0	0	0	0	0	0	0	0	0.1083
No235	C1_thinF_IMG_20150604_104722_cell_79	Sound	0	17.1509	0	0	0	0	0	0	0	0	0
No236	C1_thinF_IMG_20150604_104722_cell_81	Sound	0	11.4115	0	0	0	0	0	0	0	0	0
No237	C1_thinF_IMG_20150604_104722_cell_9	Sound	0	9.2428	0	0	0	0	0	0	0	0	0
No238	C1_thinF_IMG_20150604_104919_cell_123	Sound	0	4.568	0	0	0	0	0	0	0	0	0
No239	C1_thinF_IMG_20150604_104919_cell_132	Sound	0	16.5382	0	0	0	0	0	0	0	0	0
No240	C1_thinF_IMG_20150604_104919_cell_134	Sound	0	9.966	0	0	0	0	0	0	0	0	0
No241	C1_thinF_IMG_20150604_104919_cell_157	Sound	0	8.97	0	0	0	0	0	0	0	0	0
No242	C1_thinF_IMG_20150604_104919_cell_163	Sound	0	12.4469	0	0	0	0	0	0	0	0	0
No243	C1_thinF_IMG_20150604_104919_cell_164	Sound	0	9.2234	0	0	0	0	0	0	0	0	0
No244	C1_thinF_IMG_20150604_104919_cell_173	Sound	0	11.5591	0	0	0	0	0	0	0	0	0
No245	C1_thinF_IMG_20150604_104919_cell_178	Sound	0	17.2735	0	0	0	0	0	0	0	0	0
No246	C1_thinF_IMG_20150604_104919_cell_183	Sound	0	18.8032	0	0	0	0	0	0	0	0	0
No247	C1_thinF_IMG_20150604_104919_cell_189	Sound	0	5.052	0	0	0	0	0	0	0	0	0
No248	C1_thinF_IMG_20150604_104919_cell_199	Sound	0	12.0189	0	0	0	0	0	0	0	0	0
No249	C1_thinF_IMG_20150604_104919_cell_224	Sound	0	11.5192	0	0	0	0	0	0	0	0	0
No250	C1_thinF_IMG_20150604_104919_cell_240	Sound	0	20.101	0	0	0	0	0	0	0	0	0
No251	C1_thinF_IMG_20150604_104919_cell_31	Sound	0	17.1704	0	0	0	0	0	0	0	0	0
No252	C1_thinF_IMG_20150604_104919_cell_82	Sound	0	8.2845	0	0	0	0	0	0	0	0	0
No253	C1_thinF_IMG_20150604_104919_cell_84	Sound	0	12.3419	0	0	0	0	0	0	0	0	0
No254	C1_thinF_IMG_20150604_104722_cell_115	Sound	0	7.2087	0	0	0	0	0	0	0	0	11.178
No255	C1_thinF_IMG_20150604_104722_cell_123	Sound	0	7.3839	0	0	0	0	0	0	0	0	0
No256	C1_thinF_IMG_20150604_104722_cell_143	Sound	0	9.1187	0	0	0	0	0	0	0	0	0
No257	C1_thinF_IMG_20150604_104722_cell_15	Sound	0	2.6209	0	0	0	0	0	0	0	0	0
No258	C1_thinF_IMG_20150604_104722_cell_164	Sound	0	10.0826	0	0	0	0	0	0	0	0	7.5474
No259	C1_thinF_IMG_20150604_104722_cell_191	Sound	0	6.2976	0	0	0	0	0	0	0	0	0.1205
No260	C1_thinF_IMG_20150604_104722_cell_211	Sound	0	4.4405	0	0	0	0	0	0	0	0	0
No261	C1_thinF_IMG_20150604_104722_cell_216	Sound	0	4.8107	0	0	0	0	0	0	0	0	0
No262	C1_thinF_IMG_20150604_104722_cell_231	Sound	0	7.7313	0	0	0	0	0	0	0	0	0
No263	C1_thinF_IMG_20150604_104722_cell_242	Sound	0	15.2411	0	0	0	0	0	0	0	0	0
No264	C1_thinF_IMG_20150604_104722_cell_248	Sound	0	23.428	0	0	0	0	0	0	0	0	0
No265	C1_thinF_IMG_20150604_104722_cell_60	Sound	0	5.422	0	0	0	0	0	0	0	0	0
No266	C1_thinF_IMG_20150604_104722_cell_66	Sound	0	7.9433	0	0	0	0	0	0	0	0	45.2977
No267	C1_thinF_IMG_20150604_104722_cell_73	Sound	0	2.5783	0	0	0	0	0	0	0	0	0.1083
No268	C1_thinF_IMG_20150604_104722_cell_79	Sound	0	17.1509	0	0	0	0	0	0	0	0	0
No269	C1_thinF_IMG_20150604_104722_cell_81	Sound	0	11.4115	0	0	0	0	0	0	0	0	0
No270	C1_thinF_IMG_20150604_104722_cell_9	Sound	0	9.2428	0	0	0	0	0	0	0	0	0
No271	C1_thinF_IMG_20150604_104919_cell_123	Sound	0	4.568	0	0	0	0	0	0	0	0	0
No272	C1_thinF_IMG_20150604_104919_cell_132	Sound	0	16.5382	0	0	0	0	0	0	0	0	0
No273	C1_thinF_IMG_20150604_104919_cell_134	Sound	0	9.966	0	0	0	0	0	0	0	0	0
No274	C1_thinF_IMG_20150604_104919_cell_157	Sound	0	8.97	0	0	0	0	0	0	0	0	0
No275	C1_thinF_IMG_20150604_104919_cell_163	Sound	0	12.4469	0	0	0	0	0	0	0	0	0
No276	C1_thinF_IMG_20150604_104919_cell_164	Sound	0	9.2234	0	0	0	0	0	0	0	0	0
No277	C1_thinF_IMG_20150604_104919_cell_173	Sound	0	11.5591	0	0	0	0	0	0	0	0	0
No278	C1_thinF_IMG_20150604_104919_cell_178	Sound	0	17.2735	0	0	0	0	0	0	0	0	0
No279	C1_thinF_IMG_20150604_104919_cell_183	Sound	0	18.8032	0	0	0	0	0	0	0	0	0
No280	C1_thinF_IMG_20150604_104919_cell_189	Sound	0	5.052	0	0	0	0	0	0	0	0	0
No281	C1_thinF_IMG_20150604_104919_cell_199	Sound	0	12.0189	0	0	0	0	0	0	0	0	0
No282	C1_thinF_IMG_20150604_104919_cell_224	Sound	0	11.5192	0	0	0	0	0	0	0	0	0
No283	C1_thinF_IMG_20150604_104919_cell_240	Sound	0	20.101	0	0	0	0	0	0	0	0	0
No284	C1_thinF_IMG_20150604_104919_cell_31	Sound	0	17.1704	0	0	0	0	0	0	0	0	0
No285	C1_thinF_IMG_20150604_104919_cell_82	Sound	0	8.2845	0	0	0	0	0	0	0	0	0
No286	C1_thinF_IMG_20150604_104919_cell_84	Sound	0	12.3419	0	0	0	0	0	0	0	0	0
No287	C1_thinF_IMG_20150604_104919_cell_86	Sound	0	6.7703	0	0	0	0	0	0	0	0	0
No288	C1_thinF_IMG_20150604_104919_cell_96	Sound	0	8.4394	0	0	0	0	0	0	0	0	0
No289	C1_thinF_IMG_20150604_104942_cell_102	Sound	0	24.5566	0	0	0	0	0	0	0	0	0
No290	C1_thinF_IMG_20150604_104942_cell_11	Sound	0	27.1397	0	0	0	0	0	0	0	0	0
No291	C1_thinF_IMG_20150604_104942_cell_139	Sound	0	38.2479	0	0	0	0	0	0	0	0	0.0534
No292	C1_thinF_IMG_20150604_104942_cell_151	Sound	0	15.3264	0	0	0	0	0	0	0	0	0
No293	C1_thinF_IMG_20150604_104942_cell_152	Sound	0	16.8642	0	0	0	0	0	0	0	0	0
No294	C1_thinF_IMG_20150604_104942_cell_154	Sound	0	9.8954	0	0	0	0	0	0	0	0	0
No295	C1_thinF_IMG_20150604_104942_cell_156	Sound	0	12.7356	0	0	0	0	0	0	0	0	0
No296	C1_thinF_IMG_20150604_104942_cell_168	Sound	0	17.7944	0	0	0	0	0	0	0	0	0
No297	C1_thinF_IMG_20150604_104942_cell_185	Sound	0	11.5614	0	0	0	0	0	0	0	0	0
No298	C1_thinF_IMG_20150604_104942_cell_20	Sound	0	23.4573	0	0	0	0	0	0	0	0	0
No299	C1_thinF_IMG_20150604_104942_cell_203	Sound	0	39.1107	0	0	0	0	0	0	0	0	0
No300	C1_thinF_IMG_20150604_104942_cell_209	Sound	0	28.3016	0	0	0	0	0	0	0	0	0
No301	C1_thinF_IMG_20150604_104942_cell_218	Sound	0	18.75	0	0	0	0	0	0	0	0	0
No302	C1_thinF_IMG_20150604_104942_cell_269	Sound	0	14.2152	0	0	0	0	0	0	0	0	0
No303	C1_thinF_IMG_20150604_104942_cell_4	Sound	0	7.8175	0	0	0	0	0	0	0	0	0
No304	C1_thinF_IMG_20150604_104942_cell_59	Sound	0	17.3773	0	0	0	0	0	0	0	0	0
No305	C1_thinF_IMG_20150604_104942_cell_72	Sound	0	20.6675	0	0	0	0	0	0	0	0	0
No306	C1_thinF_IMG_20150604_104942_cell_98	Sound	0	21.6792	0	0	0	0	0	0	0	0	0
No307	C1_thinF_IMG_20150604_105100_cell_130	Sound	0	21.3425	0	0	0	0	0	0	0	0	0
No308	C1_thinF_IMG_20150604_105100_cell_134	Sound	0	20.6986	0	0	0	0	0	0	0	0	0
No309	C1_thinF_IMG_20150604_105100_cell_151	Sound	0	9.0647	0	0	0	0	0	0	0	0	0
No310	C1_thinF_IMG_20150604_105100_cell_152	Sound	0	22.592	0	0	0	0	0	0	0	0	0
No311	C1_thinF_IMG_20150604_105100_cell_157	Sound	0	33.8211	0	0	0	0	0	0	0	0	0
No312	C1_thinF_IMG_20150604_105100_cell_180	Sound	0	20.5071	0	0	0	0	0	0	0	0	0
No313	C1_thinF_IMG_20150604_105100_cell_186	Sound	0	20.5257	0	0	0	0	0	0	0	0	0
No314	C1_thinF_IMG_20150604_105100_cell_201	Sound	0	3.5008	0	0	0	0	0	0	0	0	0
No315	C1_thinF_IMG_20150604_105100_cell_211	Sound	0	5.7309	0	0	0	0	1.35	0.0331	0.7941	0.1257	10.2376
No316	C1_thinF_IMG_20150604_105100_cell_213	Sound	0	29.7946	0	0	0	0	0	0	0	0	0
No317	C1_thinF_IMG_20150604_105100_cell_232	Sound	0	10.9576	0	0	0	0	0	0	0	0	0
No318	C1_thinF_IMG_20150604_105100_cell_243	Sound	0	22.4046	0	0	0	0	0	0	0	0	0
No319	C1_thinF_IMG_20150604_105100_cell_275	Sound	42.8754	0	0	0	0	0	0	0	0	0	0
No320	C1_thinF_IMG_20150604_105100_cell_277	Sound	0	34.7299	0	0	0	0	0	0	0	0	0
No321	C1_thinF_IMG_20150604_105100_cell_43	Sound	0	17.437	0	0	0	0	0	0	0	0	0
No322	C1_thinF_IMG_20150604_105100_cell_53	Sound	0	16.6632	0	0	0	0	0	0	0	0	0
No323	C1_thinF_IMG_20150604_105100_cell_69	Sound	0	47.2474	0	0	0	0	0	0	0	0	0
No324	C241NThinF_IMG_20151207_124240_cell_169	Sound	0.0166	0.5392	1.2029	0	0	0	0	0	0	4.148	0.8794
No325	C241NThinF_IMG_20151207_124358_cell_119	Sound	0.0609	5.1924	1.8931	0.0852	0.0183	0	0.0426	0	0	11.103	5.235
No326	C241NThinF_IMG_20151207_124358_cell_130	Sound	0.0104	0.384	0.1401	0.1557	0.1245	0.166	0.8147	0.5604	0	1.9406	0.8095
No327	C241NThinF_IMG_20151207_124358_cell_137	Sound	0.0105	1.243	0.9902	0.0211	0	0	0	0	0	1.8486	1.0376
No328	C241NThinF_IMG_20151207_124358_cell_144	Sound	0.0112	3.9229	4.2143	0.0168	0.0112	0	0.028	0	0	1.5692	1.4178
No329	C241NThinF_IMG_20151207_124358_cell_149	Sound	0.0155	3.6057	5.8418	0	0	0	0	0	0	4.3717	2.4219
No330	C241NThinF_IMG_20151207_124358_cell_35	Sound	0.072	7.5215	3.9738	0.012	0	0	0	0	0	11.9395	6.9932
No331	C241NThinF_IMG_20151207_124358_cell_73	Sound	0.0142	4.7052	4.4572	0.0921	0.0071	0	0.2409	0.0567	0	2.5935	2.1755
No332	C241NThinF_IMG_20151207_124358_cell_82	Sound	0.0808	6.1247	5.4711	0.3378	0	0	0.0294	0	0	11.5077	4.935
No333	C241NThinF_IMG_20151207_124358_cell_84	Sound	0.0135	4.5541	4.845	0.291	0.088	0	0.3316	0	0	5.2984	3.5932
No334	C241NThinF_IMG_20151207_124358_cell_91	Sound	0.0208	0	0.0104	0	0	0	0	47.2413	0	0.4476	0.0416
No335	C241NThinF_IMG_20151207_124608_cell_104	Sound	0.0139	0.7903	1.6015	0	0	0	0	0	0	2.7732	1.2687
No336	C241NThinF_IMG_20151207_124608_cell_120	Sound	0.0826	6.5495	8.3221	0.2178	0.0601	0.0225	0.2629	0.015	0	5.1374	4.161
No337	C241NThinF_IMG_20151207_124608_cell_125	Sound	0.1733	8.225	5.4516	0.0867	0.0347	0	0	0	0	8.4157	6.1882
No338	C241NThinF_IMG_20151207_124608_cell_171	Sound	0.0153	2.4403	2.0819	0	0	0	0	0.061	0	1.998	2.6386
No339	C241NThinF_IMG_20151207_124608_cell_22	Sound	0.0194	2.2615	2.2615	0	0	0	0	0	0	4.4194	2.5467
No340	C241NThinF_IMG_20151207_124608_cell_30	Sound	0.2891	1.2883	2.4007	0.3834	0	0	0.0063	0	0	14.1654	2.1996
No341	C241NThinF_IMG_20151207_124608_cell_40	Sound	0.0117	1.0203	0.3498	0.5831	0.618	0.274	1.3469	0.6355	0	2.1223	1.411
No342	C241NThinF_IMG_20151207_124608_cell_51	Sound	0.0132	0.9937	1.9283	0.1579	0.0856	0	0.3422	0.2369	0	0.6779	1.7966
No343	C241NThinF_IMG_20151207_124608_cell_61	Sound	0.0124	4.1326	2.6022	0	0	0	0	0	0	6.2763	3.5626
No344	C241NThinF_IMG_20151207_124608_cell_90	Sound	0.013	0.5516	1.0966	0.0973	0.1752	0	0.8306	26.7536	0	0.2076	2.2257
No345	C241NThinF_IMG_20151207_124643_cell_125	Sound	0.0191	0.0572	0.0667	0	0	0	0.1716	0.0381	0	0.5719	0.2192
No346	C241NThinF_IMG_20151207_124643_cell_136	Sound	0.0306	8.9016	8.8098	0.0153	0	0	0	0	0	11.9403	6.2304
No347	C241NThinF_IMG_20151207_124643_cell_158	Sound	0.0151	6.3039	0.3099	0.0076	0.0378	0	0.0907	0	0	3.1746	2.4187
No348	C241NThinF_IMG_20151207_124643_cell_169	Sound	0.0822	5.0181	3.6626	0	0	0	0	0	0	13.206	4.9155
No349	C241NThinF_IMG_20151207_124643_cell_25	Sound	0.0127	4.7983	2.1637	0.0318	0.0191	0	0.1273	0.2736	0	1.6673	1.6737
No350	C241NThinF_IMG_20151207_124643_cell_26	Sound	0.0256	0.7111	0.2691	0	0	0	0	0	0	5.2149	1.3005
No351	C241NThinF_IMG_20151207_124643_cell_45	Sound	0.0136	10.0675	2.1349	0	0	0	0	0	0	3.5809	1.7393
No352	C241NThinF_IMG_20151207_124643_cell_46	Sound	0.0111	11.5044	0.0278	0	0	0	0.0724	4.6808	0	1.1632	1.8144
No353	C241NThinF_IMG_20151207_124643_cell_91	Sound	0.0734	7.1085	4.2651	0	0	0	0	0	0	17.5811	7.9095
No354	C241NThinF_IMG_20151207_124643_cell_96	Sound	0.0161	3.9742	1.7009	0.5079	0.1048	0.0081	0.3789	0.0726	0	2.6038	2.5715
No355	C2NThinF_IMG_20150604_114631_cell_141	Sound	0	19.0008	0	0	0	0	0	0	0	0	0
No356	C2NThinF_IMG_20150604_114631_cell_144	Sound	0.0592	0	0	0	0	0	0	0	0	0	0
No357	C2NThinF_IMG_20150604_114631_cell_150	Sound	0	36.7778	0	0	0	0	0	0	0	0	0
No358	C2NThinF_IMG_20150604_114631_cell_155	Sound	45.9865	0	0	0	0	0	0	0	0	0	0
No359	C2NThinF_IMG_20150604_114631_cell_187	Sound	3.5361	0	0	0	0	0	0	0	0	0	0
No360	C2NThinF_IMG_20150604_114631_cell_204	Sound	0	16.7239	0	0	0	0	0	0	0	0	0
No361	C2NThinF_IMG_20150604_114631_cell_214	Sound	0.0142	0	0	0	0	0	0	0	0	0	0
No362	C2NThinF_IMG_20150604_114631_cell_215	Sound	0.4361	0	0	0	0	0	0	0	0	0	0
No363	C2NThinF_IMG_20150604_114631_cell_38	Sound	0.0188	0	0	0	0	0	0	0	0	0	0
No364	C2NThinF_IMG_20150604_114631_cell_52	Sound	23.804	0	0	0	0	0	0	0	0	0	0
No365	C2NThinF_IMG_20150604_114631_cell_72	Sound	0.3626	0	0	0	0	0	0	0	0	0	0
No366	C2NThinF_IMG_20150604_114631_cell_74	Sound	0	33.6036	0	0	0	0	0	0	0	0	0
No367	C2NThinF_IMG_20150604_114631_cell_84	Sound	13.6335	0	0	0	0	0	0	0	0	0	0
No368	C2NThinF_IMG_20150604_114631_cell_99	Sound	37.2028	0	0	0	0	0	0	0	0	0	0
No369	C2NThinF_IMG_20150604_114730_cell_113	Sound	1.9142	0	0	0	0	0	0	0	0	0	0
No370	C2NThinF_IMG_20150604_114730_cell_12	Sound	0.0153	0	0	0	0	0	0	0	0	0	0
No371	C2NThinF_IMG_20150604_114730_cell_124	Sound	6.13	0	0	0	0	0	0	0	0	0	0
No372	C2NThinF_IMG_20150604_114730_cell_13	Sound	0.0153	0	0	0	0	0	0	0	0	0	0
No373	C2NThinF_IMG_20150604_114730_cell_139	Sound	32.9278	0	0	0	0	0	0	0	0	0	0
No374	C2NThinF_IMG_20150604_114730_cell_161	Sound	0	38.4817	0	0	0	0	0	0	0	0	0
No375	C2NThinF_IMG_20150604_114730_cell_172	Sound	0.0156	0	0	0	0	0	0	0	0	0	0
No376	C2NThinF_IMG_20150604_114730_cell_173	Sound	0.0878	0	0	0	0	0	0	0	0	0	0
No377	C2NThinF_IMG_20150604_114730_cell_178	Sound	7.7447	0	0	0	0	0	0	0	0	0	0
No378	C2NThinF_IMG_20150604_114730_cell_183	Sound	0.4209	0	0	0	0	0	0	0	0	0	0
No379	C2NThinF_IMG_20150604_114730_cell_36	Sound	0.2588	0	0	0	0	0	0	0	0	0	0
No380	C2NThinF_IMG_20150604_114730_cell_72	Sound	0.0153	0	0	0	0	0	0	0	0	0	0
No381	C2NThinF_IMG_20150604_114730_cell_98	Sound	2.4108	0	0	0	0	0	0	0	0	0	0
No383	C2NThinF_IMG_20150604_114751_cell_101	Sound	42.0368	0	0	0	0	0	0	0	0	0	0
No383	C2NThinF_IMG_20150604_114751_cell_106	Sound	0.0672	0	0	0	0	0	0	0	0	0	0
No384	C2NThinF_IMG_20150604_114751_cell_107	Sound	1.2452	0	0	0	0	0	0	0	0	0	0
No385	C2NThinF_IMG_20150604_114751_cell_113	Sound	2.644	0	0	0	0	0	0	0	0	0	0
No386	C2NThinF_IMG_20150604_114751_cell_127	Sound	3.0516	0	0	0	0	0	0	0	0	0	0
No387	C2NThinF_IMG_20150604_114751_cell_142	Sound	1.9128	0	0	0	0	0	0	0	0	0	0
No388	C2NThinF_IMG_20150604_114751_cell_181	Sound	1.4431	0	0	0	0	0	0	0	0	0	0
No389	C2NThinF_IMG_20150604_114751_cell_197	Sound	1.7136	0	0	0	0	0	0	0	0	0	0
No390	C2NThinF_IMG_20150604_114751_cell_217	Sound	0.0268	0	0	0	0	0	0	0	0	0	0
No391	C2NThinF_IMG_20150604_114751_cell_221	Sound	0	34.0082	0	0	0	0	0	0	0	0	0
No392	C2NThinF_IMG_20150604_114751_cell_38	Sound	0.1467	0	0	0	0	0	0	0	0	0	0
No393	C2NThinF_IMG_20150604_114751_cell_69	Sound	13.1738	0	0	0	0	0	0	0	0	0	0
No394	C2NThinF_IMG_20150604_114751_cell_92	Sound	0.0169	0	0	0	0	0	0	0	0	0	0
No395	C2NThinF_IMG_20150604_114751_cell_93	Sound	0	48.0223	0	0	0	0	0	0	0	0	0
No396	C2NThinF_IMG_20150604_114815_cell_107	Sound	0.7898	0	0	0	0	0	0	0	0	0	0
No397	C2NThinF_IMG_20150604_114815_cell_128	Sound	0.0132	0	0	0	0	0	0	0	0	0	0
No398	C2NThinF_IMG_20150604_114815_cell_142	Sound	0.1195	0	0	0	0	0	0	0	0	0	0
No399	C2NThinF_IMG_20150604_114815_cell_217	Sound	0.5384	0	0	0	0	0	0	0	0	0	0
No400	C2NThinF_IMG_20150604_114815_cell_232	Sound	18.0559	0	0	0	0	0	0	0	0	0	0
No401	C2NThinF_IMG_20150604_114815_cell_233	Sound	0	44.4324	0	0	0	0	0	0	0	0	0
No402	C2NThinF_IMG_20150604_114815_cell_235	Sound	5.1165	0	0	0	0	0	0	0	0	0	0
No403	C2NThinF_IMG_20150604_114815_cell_242	Sound	0.7789	0	0	0	0	0	0	0	0	0	0
No404	C2NThinF_IMG_20150604_114815_cell_6	Sound	14.2846	0	0	0	0	0	0	0	0	0	0
No405	C2NThinF_IMG_20150604_114815_cell_62	Sound	0.0342	0	0	0	0	0	0	0	0	0	0
No406	C2NThinF_IMG_20150604_114815_cell_66	Sound	0.0671	0	0	0	0	0	0	0	0	0	0
No407	C2NThinF_IMG_20150604_114815_cell_73	Sound	18.2206	0	0	0	0	0	0	0	0	0	0
No408	C2NThinF_IMG_20150604_114815_cell_9	Sound	4.1535	0	0	0	0	0	0	0	0	0	0
No409	C2NThinF_IMG_20150604_114815_cell_95	Sound	0	48.7854	0	0	0	0	0	0	0	0	0
No410	C2NThinF_IMG_20150604_115238_cell_115	Sound	46.6896	0	0	0	0	0	0	0	0	0	0
No411	C2NThinF_IMG_20150604_115238_cell_117	Sound	33.6174	0	0	0	0	0	0	0	0	0	0
No412	C2NThinF_IMG_20150604_115238_cell_126	Sound	0	48.9088	0	0	0	0	0	0	0	0	0
No413	C2NThinF_IMG_20150604_115238_cell_13	Sound	16.2408	0	0	0	0	0	0	0	0	0	0
No414	C2NThinF_IMG_20150604_115238_cell_133	Sound	18.9805	0	0	0	0	0	0	0	0	0	0
No415	C2NThinF_IMG_20150604_115238_cell_138	Sound	0	17.8746	0	0	0	0	0	0	0	0	0
No416	C2NThinF_IMG_20150604_115238_cell_196	Sound	0	49.227	0	0	0	0	0	0	0	0	0
No417	C3thin_original_IMG_20150608_163002_cell_159	Sound	0	4.035	0	0	0	0	0	0	0	0	32.1805
No418	C3thin_original_IMG_20150608_163002_cell_195	Sound	37.4701	2.1018	0	0	0	0	0	0	0	0	0
No419	C3thin_original_IMG_20150608_163029_cell_1	Sound	0	2.8839	0	0	0	0	0	0	0	0	15.3553
No420	C3thin_original_IMG_20150608_163029_cell_109	Sound	0	1.7544	0	0	0	0	0	0	0	0	16.1219
No421	C3thin_original_IMG_20150608_163029_cell_121	Sound	0	4.2796	0	0	0	0	0	0	0	0	33.4463
No422	C3thin_original_IMG_20150608_163029_cell_125	Sound	41.7438	1.554	0	0	0	0	0	0	0	0	0
No423	C3thin_original_IMG_20150608_163029_cell_156	Sound	0	4.6526	0	0	0	0	0	0	0	0	34.3842
No424	C3thin_original_IMG_20150608_163029_cell_166	Sound	0	5.2239	0	0	0	0	0	0	0	0	0
No425	C3thin_original_IMG_20150608_163029_cell_186	Sound	0	10.3229	0	0	0	0	0	0	0	0	19.3665
No426	C3thin_original_IMG_20150608_163029_cell_202	Sound	0	2.4874	0	0	0	0	0	0	0	0	12.2507
No427	C3thin_original_IMG_20150608_163029_cell_220	Sound	0	4.2887	0	0	0	0	0	0	0	0	44.0743
No428	C3thin_original_IMG_20150608_163029_cell_44	Sound	0	12.6852	0	0	0	0	0	0	0	0	14.2067
No429	C3thin_original_IMG_20150608_163029_cell_52	Sound	0	1.6946	0	0	0	0	0	0	0	0	26.1632
No430	C3thin_original_IMG_20150608_163029_cell_57	Sound	0	3.6661	0	0	0	0	0	0	0	0	9.1512
No431	C3thin_original_IMG_20150608_163029_cell_80	Sound	0	6.0344	0	0	0	0	0	0	0	0	18.0284
No432	C3thin_original_IMG_20150608_163029_cell_83	Sound	0	4.3762	0	0	0	0	0	0	0	0	46.5978
No433	C3thin_original_IMG_20150608_163047_cell_103	Sound	0	2.5989	0	0	0	0	0	0	0	0	32.7684
No434	C3thin_original_IMG_20150608_163047_cell_145	Sound	0	2.3616	0	0	0	0	0	0	0	0	31.3594
No435	C3thin_original_IMG_20150608_163047_cell_147	Sound	0	3.424	0	0	0	0	0	0	0	0	41.3897
No436	C3thin_original_IMG_20150608_163047_cell_161	Sound	0	15.2069	0	0	0	0	0	0	0	0	9.0472
No437	C3thin_original_IMG_20150608_163047_cell_168	Sound	0	5.4976	0	0	0	0	0	0	0	0	34.1411
No438	C3thin_original_IMG_20150608_163047_cell_183	Sound	0	7.0418	0	0	0	0	0	0	0	0	8.2685
No439	C3thin_original_IMG_20150608_163047_cell_192	Sound	0	4.2727	0	0	0	0	0	0	0	0	14.2059
No440	C3thin_original_IMG_20150608_163047_cell_212	Sound	0	4.8496	0	0	0	0	0	0	0	0	30.7898
No441	C3thin_original_IMG_20150608_163047_cell_214	Sound	34.0748	2.0392	0	0	0	0	0	0	0	0	0
No442	C3thin_original_IMG_20150608_163047_cell_215	Sound	0	7.7006	0	0	0	0	0	0	0	0	0.9116
No443	C3thin_original_IMG_20150608_163047_cell_22	Sound	0	6.617	0	0	0	0	0	0	0	0	31.5953
No444	C3thin_original_IMG_20150608_163047_cell_236	Sound	0	15.4868	0	0	0	0	0	0	0	0	0.4889
No445	C3thin_original_IMG_20150608_163047_cell_26	Sound	0	16.7351	0	0	0	0	0	0	0	0	0.2833
No446	C3thin_original_IMG_20150608_163047_cell_36	Sound	43.1446	5.2862	0	0	0	0	0	0	0	0	0
No447	C4thin_original_IMG_20150608_165540_cell_19	Sound	0	3.284	0	0	0	0	0	0	0	0	4.9796
No448	C4thin_original_IMG_20150608_165540_cell_50	Sound	0	7.3682	0	0	0	0	0	0	0	0	0
No449	C4thin_original_IMG_20150608_165540_cell_52	Sound	0	10.3363	0	0	0	0	0	0	0	0	0
Sample_1	No_data	Basis_1	45	45	45	45	45	45	45	45	45	45	45
No450	C39P4thinF_original_IMG_20150622_110115_cell_132	Parasite	0	8.8402	0	0	0	0	0	0	0	0	0.2035	6.9459
No451	C39P4thinF_original_IMG_20150622_110115_cell_133	Parasite	0	9.7547	0	0	0	0	0	0	0	0	0.6853	1.1337
No452	C39P4thinF_original_IMG_20150622_110115_cell_134	Parasite	39.2972	0	0	0	0	0	0	0	0	0	0.6786	1.1272
No453	C39P4thinF_original_IMG_20150622_110115_cell_135	Parasite	0	28.6068	0	0	0	0	0	0	0	0	0.3826	1.1254
No454	C39P4thinF_original_IMG_20150622_110115_cell_136	Parasite	0	1.1234	0	0	0	0	0	0	0	0	7.3573	20.5801
No455	C39P4thinF_original_IMG_20150622_110115_cell_137	Parasite	0	31.4527	0	0	0	0	0	0	0	0	0.3679	1.4173
No456	C39P4thinF_original_IMG_20150622_110115_cell_138	Parasite	0	12.1076	0	0	0	0	0	0	0	0	3.0643	29.9888
No457	C39P4thinF_original_IMG_20150622_110352_cell_78	Parasite	0	0.1494	0	0	0	0	0	0	0	0	0	0
No458	C39P4thinF_original_IMG_20150622_110352_cell_79	Parasite	0	13.7494	0	0	0	0	0	0	0	0	3.08	20.8973
No459	C39P4thinF_original_IMG_20150622_110352_cell_80	Parasite	0	15.9085	0	0	0	0	0	0	0	0	1.0398	3.6219
No460	C3thin_original_IMG_20150608_163047_cell_103	Sound	0	2.5989	0	0	0	0	0	0	0	0	0	32.7684
No461	C3thin_original_IMG_20150608_163047_cell_145	Sound	0	2.3616	0	0	0	0	0	0	0	0	0	31.3594
No462	C3thin_original_IMG_20150608_163047_cell_147	Sound	0	3.424	0	0	0	0	0	0	0	0	0	41.3897
No463	C3thin_original_IMG_20150608_163047_cell_161	Sound	0	15.2069	0	0	0	0	0	0	0	0	0	9.0472
No464	C3thin_original_IMG_20150608_163047_cell_168	Sound	0	5.4976	0	0	0	0	0	0	0	0	0	34.1411
No465	C3thin_original_IMG_20150608_163047_cell_183	Sound	0	7.0418	0	0	0	0	0	0	0	0	0	8.2685
No466	C3thin_original_IMG_20150608_163047_cell_22	Sound	0	6.617	0	0	0	0	0	0	0	0	0	31.5953
No467	C3thin_original_IMG_20150608_163047_cell_26	Sound	0	16.7351	0	0	0	0	0	0	0	0	0	0.2833
No468	C3thin_original_IMG_20150608_163047_cell_36	Sound	43.1446	5.2862	0	0	0	0	0	0	0	0	0	0
